# Supplementary material for: Evolution of the T-Cell Receptor (TR) Loci in the Adaptive Immune Response: The Tale of the TRG Locus in Mammals
Source: Genes (Basel). 2020 Jun 5;11(6):624. doi: 10.3390/genes11060624 (PMC7349638; doi:10.3390/genes11060624)
Supplement: Supplementary file 1 [file genes-11-00624-s001.zip]

Archive with 11 entries (8 files):
- Supplementary Files/
- Supplementary Files/Supplementary Figures (Table 1).pdf
- __MACOSX/
- __MACOSX/Supplementary Files/
- __MACOSX/Supplementary Files/._Supplementary Figures (Table 1).pdf
- Supplementary Files/Supplementary Figures (Table 2A).pdf
- __MACOSX/Supplementary Files/._Supplementary Figures (Table 2A).pdf
- Supplementary Files/Supplementary Table 1.pdf
- __MACOSX/Supplementary Files/._Supplementary Table 1.pdf
- Supplementary Files/Supplementary Figures (Table 3).pdf
- __MACOSX/Supplementary Files/._Supplementary Figures (Table 3).pdf
